# Supplementary material for: Effect of Protein Content on Heat Stability of Reconstituted Milk Protein Concentrate under Controlled Shearing
Source: Foods. 2024 Jan 14;13(2):263. doi: 10.3390/foods13020263 (PMC10815205; doi:10.3390/foods13020263)
Supplement: Supplementary file 1 [file foods-13-00263-s001.zip]

Archive with 1 entries (1 files):
- foods-2826004-supplementary.pdf
